# Supplementary material for: Non-Coding RNAs Extended Omnigenic Module of Cancers
Source: Entropy (Basel). 2024 Jul 27;26(8):640. doi: 10.3390/e26080640 (PMC11353529; doi:10.3390/e26080640)
Supplement: Supplementary file 1 [file entropy-26-00640-s001.zip]

Archive with 1 entries (1 files):
- entropy-3023628-supplementary.pdf
